# Supplementary material for: Combined effects of acidification and warming on soil denitrification and microbial community
Source: Front Microbiol. 2025 Apr 2;16:1572497. doi: 10.3389/fmicb.2025.1572497 (PMC11999948; doi:10.3389/fmicb.2025.1572497)
Supplement: Supplementary file 2 [file Table_2.xlsx]

## Sheet: Sheet1
Group		Inorganic Nitrogen (mg/kg)		Total Nutrient (g/kg)
	pH	NH4+-N	NOx-N	TN	TC	TS
LTLP1	4.7	13.883	14.9864	1.3674	12.2023	0.234082
LTLP2	4.69	9.18546	9.76852	1.37945	12.1302	0.229375
LTLP3	4.67	5.13003	5.45085	1.41165	12.1902	0.244339
LTMP1	6.4	3.10874	3.53059	1.34447	12.1349	0.600846
LTMP2	6.45	2.9283	3.35478	1.38032	11.8666	0.32711
LTMP3	6.53	10.4932	12.1803	1.36368	12.1046	0.262152
LTHP1	7.29	9.29006	10.5824	1.33699	13.8038	0.199646
LTHP2	7.33	12.2449	14.0716	1.34274	14.0651	0.220094
LTHP3	7.34	8.08699	9.41086	1.33923	13.6856	0.201721
MTLP1	4.32	151.353	250.745	1.63338	12.1399	0.292523
MTLP2	4.36	166.635	266.915	1.6527	11.9206	0.34685
MTLP3	4.39	172.644	276.101	1.65509	11.9732	0.184934
MTMP1	6.05	11.6977	22.6381	1.59717	11.9473	0.210756
MTMP2	5.96	6.40086	11.9758	1.8049	12.3643	0.132813
MTMP3	5.9	15.2637	30.0982	1.70351	11.4015	0.112652
MTHP1	7.09	7.37899	15.2774	1.88883	14.7255	0.185859
MTHP2	7.12	5.19156	10.6723	2.23621	16.8746	0.200965
MTHP3	7.12	7.53074	15.8276	2.42007	18.2379	0.232261
HTLP1	4.59	12.0914	13.4726	2.2136	17.2803	0.364976
HTLP2	4.55	13.1285	14.7253	2.84959	22.3877	0.377694
HTLP3	4.58	15.248	16.9434	3.60768	26.0108	0.432349
HTMP1	6.35	10.337	12.3548	3.99877	29.4923	0.495109
HTMP2	6.44	7.2034	8.59475	4.43665	30.6687	0.529695
HTMP3	6.53	6.14303	7.33838	4.68594	32.0872	0.677486
HTHP1	7.41	7.03998	8.53063	4.44203	35.9865	0.268062
HTHP2	7.42	7.20354	9.0197	5.70049	39.0976	0.273008
HTHP3	7.46	10.2482	12.5458	5.11802	40.3059	0.407039
