# Supplementary material for: Combined effects of acidification and warming on soil denitrification and microbial community
Source: Front Microbiol. 2025 Apr 2;16:1572497. doi: 10.3389/fmicb.2025.1572497 (PMC11999948; doi:10.3389/fmicb.2025.1572497)
Supplement: Supplementary file 3 [file Table_3.xlsx]

## Sheet: Sheet1
N2O denitrification rate
1 hour	ug/g	5 hour	ug/g	N2O(ug/g/h)	N2O→N2(ug/g/h)		Treatment*	Average
LTLP1	0.0464675	LTLP1	0.973447	0.231745	0.0200791		LP	0.0178b
LTLP1plus	0.0395019	LTLP1plus	0.902304	0.215701			HP	0.3856a
LTLP2	0.021259	LTLP2	1.06625	0.261247			MP	0.4006a
LTLP2plus	0.0419096	LTLP2plus	1.21415	0.293061			*The significant analysis of reduction step (N2O→N2)
LTLP3	0.0156153	LTLP3	0.890608	0.218748
LTLP3plus	0.0564578	LTLP3plus	1.10932	0.263216
LTMP1	0.0105483	LTMP1	0.640661	0.157528	0.657072
LTMP1plus	0.0550399	LTMP1plus	3.5216	0.866641
LTMP2	0.0163349	LTMP2	0.411582	0.0988119
LTMP2plus	0.0649477	LTMP2plus	3.07417	0.752305
LTMP3	0.00603795	LTMP3	0.507813	0.125444
LTMP3plus	0.0618424	LTMP3plus	2.99807	0.734056
LTHP1	0	LTHP1	0.146975	0.0367437	0.426356
LTHP1plus	0.0375121	LTHP1plus	1.87243	0.458729
LTHP2	0	LTHP2	0.171943	0.0429858
LTHP2plus	0.0355246	LTHP2plus	1.94163	0.476527
LTHP3	0	LTHP3	0.0828549	0.0207137
LTHP3plus	0.038255	LTHP3plus	1.81527	0.444254
MTLP1	0	MTLP1	0.546223	0.136556	0.0213911
MTLP1plus	0.0156254	MTLP1plus	0.692512	0.169222
MTLP2	0.0114399	MTLP2	0.772582	0.190286
MTLP2plus	0.0233318	MTLP2plus	0.85486	0.207882
MTLP3	0.0161866	MTLP3	0.903046	0.221715
MTLP3plus	0.0378928	MTLP3plus	0.980395	0.235626
MTMP1	0.0109569	MTMP1	1.84434	0.458345	0.165333
MTMP1plus	0.152865	MTMP1plus	2.99976	0.711724
MTMP2	0.0496631	MTMP2	2.1314	0.520433
MTMP2plus	0.0890226	MTMP2plus	2.69133	0.650577
MTMP3	0.050067	MTMP3	2.25023	0.550041
MTMP3plus	0.10736	MTMP3plus	2.75743	0.662516
MTHP1	0.0441538	MTHP1	0.775093	0.182735	0.329494
MTHP1plus	0.0520709	MTHP1plus	1.80295	0.43772
MTHP2	0.0200769	MTHP2	0.712459	0.173096
MTHP2plus	0.0510745	MTHP2plus	1.98306	0.482995
MTHP3	0.013866	MTHP3	0.865884	0.213004
MTHP3plus	0.059818	MTHP3plus	2.60623	0.636603
HTLP1	0.0120527	HTLP1	0.776183	0.191033	0.0119722
HTLP1plus	0.0316615	HTLP1plus	0.887286	0.213906
HTLP2	0.021569	HTLP2	0.880659	0.214773
HTLP2plus	0.0287349	HTLP2plus	0.949941	0.230302
HTLP3	0.0289058	HTLP3	1.08653	0.264405
HTLP3plus	0.031878	HTLP3plus	1.07955	0.261919
HTMP1	0.0330452	HTMP1	1.4565	0.355863	0.379331
HTMP1plus	0.0759737	HTMP1plus	3.13579	0.764954
HTMP2	0.0358896	HTMP2	1.33544	0.324887
HTMP2plus	0.0796049	HTMP2plus	2.53834	0.614684
HTMP3	0.0209153	HTMP3	0.643822	0.155727
HTMP3plus	0.0650729	HTMP3plus	2.44441	0.594833
HTHP1	0	HTHP1	0.0981032	0.0245258	0.400886
HTHP1plus	0.0360096	HTHP1plus	1.77312	0.434277
HTHP2	0	HTHP2	0.0721145	0.0180286
HTHP2plus	0.036977	HTHP2plus	1.69592	0.414735
HTHP3	0	HTHP3	0.0930093	0.0232523
HTHP3plus	0.0318898	HTHP3plus	1.7097	0.419452
