# Supplementary material for: Combined effects of acidification and warming on soil denitrification and microbial community
Source: Front Microbiol. 2025 Apr 2;16:1572497. doi: 10.3389/fmicb.2025.1572497 (PMC11999948; doi:10.3389/fmicb.2025.1572497)
Supplement: Supplementary file 4 [file Table_4.xlsx]

## Sheet: Sheet1
Sample	α diversity indices								β diversity indices
	16S Chao1	16S Channon	16S Goods coverage	18S Chao1	18S Shannon	18S Goods coverage	Microbial Chao1	Microbial Shannon	Microbial PCoA1	16S PCoA1	18S PCoA1
LTLP1	3613.4	5.69	0.995275	767.1	4.36	0.999286	4592.56	8.5021	-0.424656	-0.457817	-0.00894216
LTLP2	2972	5.52	1	737.3	3.25	0.99847	3712.58	7.8222	-0.435246	-0.466184	0.0779919
LTLP3	3238.2	5.36	0.996695	922.2	4.76	0.998735	4286.23	8.3551	-0.401115	-0.438992	-0.0989794
LTMP1	2441.2	4.37	0.996857	866.6	4.19	0.997817	3461.65	7.1285	0.199395	0.212386	-0.0695889
LTMP2	2442.2	4.54	0.997114	1026.8	4.05	0.996369	3648.66	7.2244	0.177367	0.183788	-0.107858
LTMP3	2924.1	5.09	0.997523	1036.4	4.88	0.997817	4051.5	8.1492	0.141466	0.153144	-0.136407
LTHP1	3226.2	5.22	0.996152	1267.8	5.13	0.996471	4702.29	8.3946	0.162762	0.199939	-0.22435
LTHP2	2597.2	4.47	0.996942	1070.5	4.87	0.997246	3819.56	7.5368	0.18847	0.236159	-0.2089
LTHP3	4353.9	5.85	0.991951	1021.4	4.88	0.997858	5971.05	8.8943	0.155979	0.226775	-0.158839
MTLP1	4627.7	6.99	0.993199	994.4	4.39	0.99741	6078.54	9.7956	-0.249856	-0.322928	0.178912
MTLP2	3843.5	6.47	0.994961	873.7	3.86	0.997369	5046	9.0415	-0.217708	-0.30531	0.379565
MTLP3	3762.3	6.35	0.995504	998.4	4.34	0.997491	5008.89	9.1432	-0.241972	-0.313247	0.152731
MTMP1	2547	5.59	0.999657	711	3.26	0.997532	3274.98	7.8956	0.181113	0.188468	0.447886
MTMP2	2874	5.75	0.999267	826.5	4.23	0.998103	3718.32	8.4982	0.177675	0.186013	0.264063
MTMP3	3283.1	5.96	0.996933	773.4	3.94	0.99847	4157.43	8.5754	0.15135	0.166728	0.192238
MTHP1	2784.2	4.77	0.99659	718.2	4.03	0.998899	3627.06	7.4434	0.264996	0.273361	0.344184
MTHP2	2861	5.29	0.9992	801.5	3.75	0.997756	3685.17	7.8241	0.252984	0.279048	0.371888
MTHP3	2434.2	4.7	0.99718	455.6	2.45	0.99896	2994.13	6.6526	0.283968	0.299317	0.38045
HTLP1	3586	5.98	0.998276	911	5	0.999796	4518.45	9.0803	-0.359833	-0.420092	-0.223762
HTLP2	3481.1	5.88	0.996618	884.1	4.99	0.999653	4455.44	8.9733	-0.337661	-0.377302	-0.235323
HTLP3	3426.1	5.9	0.997876	823	5.26	1	4282.36	9.126	-0.352629	-0.411292	-0.228433
HTMP1	3319.1	5.86	0.997666	856	5.16	0.999755	4216.12	9.0406	0.0778971	0.108902	-0.193707
HTMP2	4391.4	6.61	0.993999	1047.1	5.19	0.998939	5729	9.7892	0.0576727	0.074159	-0.254512
HTMP3	3909.1	6.39	0.996714	928.2	4.87	0.99898	4941.73	9.4244	0.0591125	0.0848955	-0.148838
HTHP1	3173.1	5.12	0.997504	1021.2	5.21	0.998837	4264.15	8.3338	0.151281	0.202174	-0.187105
HTHP2	3807.2	6.03	0.996095	1179.3	5.43	0.998409	5144.86	9.3206	0.138532	0.196003	-0.240829
HTHP3	3062.1	5.42	0.997438	847.3	4.29	0.998409	3998.07	8.2062	0.198656	0.241905	-0.0635362
